# Supplementary material for: Influence of CYP2D6, CYP3A, and ABCG2 Genetic Polymorphisms on Ibrutinib Disposition in Chinese Healthy Subjects
Source: Pharmaceuticals (Basel). 2025 Oct 26;18(11):1615. doi: 10.3390/ph18111615 (PMC12655608; doi:10.3390/ph18111615)
Supplement: Supplementary file 1 [file pharmaceuticals-18-01615-s001.zip]

Archive with 1 entries (1 files):
- pharmaceuticals-3830236-supplementary.pdf
